# Supplementary material for: Assessment of the Adaptive Behavior of Young Children with Visual Impairments in an Early Intervention Service: A Pilot Study
Source: Children (Basel). 2024 Oct 18;11(10):1263. doi: 10.3390/children11101263 (PMC11506584; doi:10.3390/children11101263)
Supplement: Supplementary file 1 [file children-11-01263-s001.zip]

Archive with 1 entries (1 files):
- children-3156113-supplementary.pdf
